# Supplementary material for: Pan-Genome Analysis of Effectors in Korean Strains of the Soybean Pathogen Xanthomonas citri pv. glycines
Source: Microorganisms. 2021 Sep 30;9(10):2065. doi: 10.3390/microorganisms9102065 (PMC8538872; doi:10.3390/microorganisms9102065)
Supplement: Supplementary file 1 [file microorganisms-09-02065-s001.zip]

Archive with 1 entries (1 files):
- microorganisms-1372358-supplementary.pdf
